# Supplementary material for: HIV-1 Diversity and Drug Resistance in Treatment-Naïve Children and Adolescents from Rio de Janeiro, Brazil
Source: Viruses. 2022 Aug 12;14(8):1761. doi: 10.3390/v14081761 (PMC9413768; doi:10.3390/v14081761)
Supplement: Supplementary file 1 [file viruses-14-01761-s001.zip]

Archive with 1 entries (1 files):
- viruses-1676460-supplementary.pdf
